# Supplementary material for: MSdeCIpher: A Tool to Link Data from Complementary Ionization Techniques in High-Resolution GC-MS to Identify Molecular Ions
Source: Metabolites. 2023 Dec 22;14(1):10. doi: 10.3390/metabo14010010 (PMC10820034; doi:10.3390/metabo14010010)
Supplement: Supplementary file 1 [file metabolites-14-00010-s001.zip]

Archive with 2 entries (2 files):
- S1.txt
- S2.pdf
