# Supplementary material for: MSdeCIpher: A Tool to Link Data from Complementary Ionization Techniques in High-Resolution GC-MS to Identify Molecular Ions
Source: Metabolites. 2023 Dec 22;14(1):10. doi: 10.3390/metabo14010010 (PMC10820034; doi:10.3390/metabo14010010)
Supplement: Supplementary file 1 [file metabolites-14-00010-s001.zip › S1.txt]

#for the original version of this script, refer to the supplementary of https://doi.org/10.3390/metabo10040143
#Package versions used: R >=3.6.1, xcms >=3.6, CAMERA >=1.4, metaMS >=1.2
#all as a fresh install from https://www.bioconductor.org/


library(xcms)
library(CAMERA)
library(metaMS)
library(stringr)

#first define the working directory (folder with experimental group folders inside)
cdffiles <- list.files("./", recursive = TRUE, full.names = TRUE)
min.clustersize <- 20 #how many fragments need to be in a group for it to be included in the results. 5 - trace compounds; 20 - mostly high quality spectra
useOriginalCode(TRUE) #otherwise matchedFilter will allocate a huge amount of RAM when using step = 0.001

#Refer to XCMS and CAMERA documentation for information about parameters and functions
#These are the parameters used for high rez GC-Orbitrap data
xs1 <- xcmsSet(cdffiles, method = "matchedFilter", fwhm = 23, step = 0.001, steps = 2, max = 1000, snthresh = 1.5, mzdiff = 0.002)

xs6 <- xsAnnotate(xs = xs1, sample=NA, polarity = "positive")

xs7 <- groupFWHM(xs6, sigma = 6 , perfwhm = 2, intval = "maxo")

xs8 <- groupCorr(xs7, cor_eic_th = 0.8, calcCaS = TRUE)


peaktable <- getPeaklist(xs8, intval="into")
write.csv(peaktable, file = "untreated_peaktable.csv") #This creates a peaktable .csv file with all m/z features sorted into "compounds"

#the following script identifies all "compounds" considered too small according to min.clustersize
#you don't need to modify anything, that run the next part as is
peaktable <- getPeaklist(xs8, intval="maxo")
pcgroups <- sort(unique(as.numeric(peaktable$pcgroup)))
lspectra <- NULL
extra <- NULL
small.clusters <- NULL
big.clusters <- NULL
n <- 1
for(x in pcgroups)
{
  clustersize <- length(peaktable[peaktable$pcgroup==x,ncol(peaktable)])
  if(clustersize < as.numeric(min.clustersize))
  {
    small.clusters <- c(small.clusters, x)
  }
  else
  {
    big.clusters <- c(big.clusters, x)
    gruppe1 <- peaktable[peaktable$pcgroup==x,]
    gruppe1 <- data.frame(mz=gruppe1[["mz"]], gruppe1[["into"]])
    colnames(gruppe1) <- c("mz", "int")
    lspectra[[n]] <- gruppe1
    n <- n+1
  }
}
reduced.peaktable <- getReducedPeaklist(xs8, method = "sum", intval = "into", default.adduct.info = "maxint", mzrt.range = FALSE, npeaks.sum = FALSE, cleanup = FALSE)
if(is.null(small.clusters)==FALSE) {
  for(z in small.clusters)
  {
    reduced.peaktable <- reduced.peaktable[-(which(reduced.peaktable[, ncol(reduced.peaktable)]==z)), ]
  }
}
write.csv(reduced.peaktable, file = "peaktable.csv") #This creates a peaktable .csv file with only "compounds" instead of m/z features
extra <- data.frame(Name = paste("Unknown", big.clusters, "RT =",round(reduced.peaktable$rt/60, 2) ), Class = "Unknown", stringsAsFactors = FALSE)
export.msp <- construct.msp(lspectra, extra)
write.msp(export.msp, file = "spectra.msp") #This creates a NIST MS Search compatible .msp file with all compound pseudospectra
